# Supplementary material for: Time Course of Leptin in Patients with Anorexia Nervosa during Inpatient Treatment: Longitudinal Relationships to BMI and Psychological Factors
Source: PLoS One. 2016 Dec 28;11(12):e0166843. doi: 10.1371/journal.pone.0166843 (PMC5193359; doi:10.1371/journal.pone.0166843)
Supplement: S2 File — (XLSX) [file pone.0166843.s002.xlsx]

## Sheet: group_serum_weight_psychosocial
id	severity	time	leptin	BMI	niedergeschl_hoffnungslos_m	nervoes_aengstl_angespannt_m	Stress_m	durch_AN_sicher_m	Nachdenken_Nahrung_m	Gefuehle_ausser_Kontrolle_m
8	HSS	1	1	13.6	19	82	83	3	71	10
8	HSS	2	0.8	14	84	52	13	6	76	84
8	HSS	3	1	14.2
8	HSS	4	2.5	14.5	38	15	42	17	21	36
8	HSS	5	2	14.8	17	12	77	22	59	10
8	HSS	6	1.8	14.9	86	79	87	5	9	13
8	HSS	7	2.2	15.4	95	90	94	2	5	96
8	HSS	8	4.1	15.7	86	87	86	8	74	20
8	HSS	9	5.4	16	6	85	6	6	84	13
8	HSS	10	7.3	16.4	4	7	8	8	9	9
8	HSS	11	8.6	16.8	4	4	5	3	4	2
8	HSS	12	9.4	17	87	5	5	3	3	5
8	HSS	13	8.8	17.3	5	4	4	4	6	5
8	HSS	14	10.5	17.5	70	4	27	3	84	76
8	HSS	15	12.6	17.8	50	4	5	5	5	4
8	HSS	16	9.4	18.2	53	2	6	4	5	3
8	HSS	17		18.3	91	4	5	5	49	5
8	HSS	18	10.2	18.5	7	5	5	5	6	4
8	HSS	19	10	18.7	20	91	12	4	88	7
8	HSS	20	11.4	18.6	4	5	11	5	7	4
8	HSS	21	14.6	18.8	51	82	22	6	10	9
9	HSS	1	0.3	12.8	28	43	57	16	26	30
9	HSS	2	0.1	12.9	5	26	13	20	10	21
9	HSS	3	0.2	13.5	2	5	47	27	32	12
9	HSS	4	0.3	13.8	9	3	5	5	3	22
9	HSS	5	0.2	14.1	51	23	7	2	25	5
9	HSS	6	0.4	14.3	12	36	24	5	24	1
9	HSS	7	0.6	14.6	8	21	26	18	13	4
9	HSS	8	0.4	14.7	11	9	11	12	13	5
9	HSS	9	0.4	14.7	8	14	21	19	20	22
9	HSS	10	0.4	14.8	22	41	43	3	11	28
9	HSS	11	0.5	15	11	22	33	4	5	4
9	HSS	12	0.3	15.1	18	10	11	8	3	5
9	HSS	13		15.4	15	16	10	15	6	6
11	HSS	1	0.8	14	81	87	85	0	40	50
11	HSS	2	0.6	14.6	61	49	65	0	49	0
11	HSS	3	1.9	14.6	10	78	57	0	61	63
11	HSS	4	1.4	15.1	74	89	91	0	100	32
11	HSS	5	1.8	15.1	97	97	88	0	100	47
11	HSS	6	2.3	15.4	43	73	69	0	100	91
11	HSS	7	1.2	15.5	84	86	84	0	100	43
11	HSS	8		15.8	53	56	78	0	100	64
11	HSS	9	2	15.9	92	83	94	0	100	98
11	HSS	10	1.1	15.9	93	92	57		100	70
11	HSS	11	1.4	15.5	98	98	94	0	100	96
11	HSS	12	2.9	16	4	85	73	0	100	8
11	HSS	13	2	16	76	93	85	0	100	58
11	HSS	14	1.4	16.1	59	100	100	59	100	62
11	HSS	15	0.9	15.7	98	99	99	95	100	93
11	HSS	16	1.1	15.4	100	98	100	96	100	100
11	HSS	17	1.7	15.4	5	85	86	81	100	57
11	HSS	18	2.2	15.6	26	64	80	91	100	55
11	HSS	19	2	15	95	95	90	80	70	85
11	HSS	20	3.3	15.9	11	32	37	21	94	33
11	HSS	21	3.5	16.2	14	44	43	81	100	84
11	HSS	22	3.8	16.7	5	73	82	77	100	60
11	HSS	23	3.2	16.7	66	53	57	82	100	48
11	HSS	24	4.4	16.6	80	56	56	71	100	51
11	HSS	25	5.3	17.2	6	32	16	59	100	79
11	HSS	26	5.2	17.4	6	35	36	94	100	63
11	HSS	27	5.5	17.2	46	89	80	79	100	97
11	HSS	28	6.9	17.6	45	56	61	24	44	90
11	HSS	29	7.2	18.2	82	84	46	6	91	88
11	HSS	30	9.3	18.1	55	95	97	7	53	96
11	HSS	31	8.4	18.3	97	100	100	13	6	100
11	HSS	32	11.2	18.6	3	77	50	4	2	54
13	HSS	1	0.2	14.7	78	73	67	17	69	69
13	HSS	2	0.4	15	42	50	63	13	77	67
13	HSS	3	0.5	15.8	34	86	89	24	49	85
13	HSS	4	0.4	15.8	77	55	57	34	53	46
13	HSS	5	0.5	16.1	85	65	52	68	24	81
13	HSS	6	0.5	16.2	80	80	84	56	32	92
13	HSS	7	0.5	16.2	92	91	87	10	76	93
13	HSS	8	0.8	16.8	56	61	64	28	64	66
13	HSS	9	1	17.2	66	63	81	27	69	78
13	HSS	10	1.2	17.4	57	60	64	25	79	54
13	HSS	11	1.2	17.6	88	87	87	5	76	99
13	HSS	12	1.6	17.8	91	84	81	16	76	64
15	HSS	1	0.4	12.3	80	60	60	0	10	70
15	HSS	2	0.7	12.6	90	98	60	0	55	55
15	HSS	3	0.7	12.9	85	100	80	0	50	75
15	HSS	4	0.5	13.2	100	100	100	0	60	100
15	HSS	5	0.5	13.3	100	100	99	0	57	91
15	HSS	6	0.6	13.6	100	100	100	0	68	100
15	HSS	7	0.7	13.8	100	100	100	0	52	100
15	HSS	8	1.2	14.5	100	100	100	0	55	100
15	HSS	9	1.6	14.7	100	100	78	0	66	99
15	HSS	10	1.4	14.6	100	100	67	0	60	100
15	HSS	11	2	14.9	100	100	86	0	100	100
15	HSS	12	3.5	15.3	100	100	80	0	60	100
15	HSS	13	4.9	15.6	100	100	78	0	72	100
15	HSS	14	7	16
15	HSS	15	9.4	16.5	100	100	97	0	78	100
15	HSS	16	12.2	16.8	100	100	71	0	71	100
15	HSS	17	11.3	17.8	100	100	79	0	72	100
15	HSS	18	13.3	18	100	100	100	0	86	100
15	HSS	19	15.7	18.4	100	100	100	0	99	100
15	HSS	20	15.4	18.6	100	81	87	0	100	100
16	HSS	1	0.1	13	40	42	49	0	30	31
16	HSS	2	0.2	13.4	51	49	38	0	28	25
16	HSS	3	0.2	13.4	25	33	24	0	20	24
16	HSS	4	0.5	13.6	5	23	18	0	17	16
16	HSS	5	0.7	13.9	23	19	22	0	7	26
16	HSS	6	0.5	14.4	21	31	28	0	27	51
16	HSS	7	0.9	14.5	49	50	33	0	24	27
17	HSS	1	0.2	14.1	0	73	49	0	0	0
17	HSS	2	0.2	14.3	100	51	100	0	0	75
17	HSS	3	0.3	14.8	0	0	0	0	0	0
17	HSS	4	0.5	15	0	0	0	0	0	1
17	HSS	5	0.9	15.7	0	51	12	0	0	0
17	HSS	6	0.8	16	0	26	12	0	0	0
20	HSS	1	0.8	12.3	35	50	60	50	85	0
20	HSS	2		12.4	35	70	85	50	90	0
20	HSS	3	0.6	12.5	65	75	90	25	90	0
20	HSS	4	0.5	12.9	75	72	75	0	80	20
20	HSS	5	0.7	13	80	80	85	20	85	60
20	HSS	6		13.2	65	76	80	0	80	51
20	HSS	7	0.8	13.2	76	82	81	0	87	83
20	HSS	8		13.9	49	75	74	1	80	51
20	HSS	9	1.6	14.1	82	80	56	0	68	0
20	HSS	10	0.1	14.6	50	50	50	0	80	0
20	HSS	11	0.1	14.6	50	51	64	0	81	0
20	HSS	12	0.1	14.8	19	61	71	0	72	50
20	HSS	13	1.3	15.1	20	50	25	0	70	0
20	HSS	14	0.5	15.5	63	70	53	0	73	0
20	HSS	15	0.8	15.9
20	HSS	16	2.9	15.9	50	58	61	0	65	20
20	HSS	17	1.2	15.9	50	50	67	0	68	0
20	HSS	18	1.1	16.2	29	50	50	0	65	0
20	HSS	19	1	16.2	51	50	51	0	64	0
20	HSS	20	1.9	15.1	50	66	80	0	60	50
25	HSS	1	0.1	11.8	20	30	10	0	5	5
25	HSS	2	0.5	12	40	85	75	0	0	0
25	HSS	3	5	12.1	19	43	41	0	15	0
25	HSS	4	0.5	12.4	15	0	20	0	8	0
25	HSS	5	1	12.8	13	50	70	0	0	60
25	HSS	6	0.5	12.7	17	80	60	0	0	0
25	HSS	7	1	13	23	61	65	0	0	0
25	HSS	8	0.4	13.1	10	10	14	0	0	0
25	HSS	9	0.5	13.6	30	0	0	0	0	0
25	HSS	10	0.4	13.3	20	0	0	0	0	0
25	HSS	11	0.3	13.3	88	50	71	0	0	0
25	HSS	12	0.3	13.5	50	40	65	0	0	0
25	HSS	13	0.2	13.5
25	HSS	14	0.3	13.9	0	68	0	0	0	0
25	HSS	15	0.3	13.9	10	58	65	0	0	0
25	HSS	16	0.8	14.2
25	HSS	17	0.4	14.6
25	HSS	18	0.4	14.5	63	34	0	0	0	0
25	HSS	19	0.3	14.3	73	74	0	0	17	0
25	HSS	20	0.2	14.6
25	HSS	21	0.5	15	70	75	71	0	0	0
25	HSS	22	0.3	14.9	0	83	100	76	0	0
25	HSS	23	0.6	14.9
25	HSS	24	0.8	15.1	100	79	85	0	37	0
25	HSS	25	0.7	15.7	100	100	100	0	0	0
25	HSS	26	0.9	15.7	100	85	99	0	0	0
25	HSS	27	0.9	16.1
26	HSS	1	0.7	15.2	14	26	4	0	5	7
26	HSS	2	0.9	15.5	100	80	12	0	0	100
26	HSS	3	1.6	16	4	92	15	0	0	0
26	HSS	4	0.9	16.2	82	29	20	0	0	27
26	HSS	5	1.6	16.5	30	40	16	0	2	15
26	HSS	6	1.9	17	51	48	31	0	19	24
26	HSS	7	1.5	17.3	87	30	23	0	10	29
26	HSS	8	2.7	17.7	6	13	10	0	11	0
26	HSS	9	1.9	17.8	9	20	16	0	16	0
26	HSS	10	2.7	17.8	22	17	10	0	11	6
26	HSS	11	2.5	18.2
26	HSS	12	3.5	18.6	17	6	6	0	0	21
26	HSS	13	3.2	18.4	17	0	6	0	0	49
26	HSS	14	3.4	18.8	58	20	29	0	51	95
26	HSS	15	4	18.8	14	54	21	0	0	25
26	HSS	16	3.6	19	20	84	6	0	0	12
28	HSS	1	3	15.7	15	51	25	0	14	5
28	HSS	2	2.5	16.2	64	50	20	0	14	39
28	HSS	3	2.8	16.4	68	1	1	1	51	6
28	HSS	4	4.4	16.9	61	6	3	2	44	4
28	HSS	5	2.8	17.1	43	2	1	1	28	6
1	LSS	1	0.9	16.3	29	100	80	100	74
1	LSS	2	0.6	16	100	100	100		28
1	LSS	3	1.3	16.1	44	100	100		50
1	LSS	4	1.8	16.6	81	74	74		78
1	LSS	5	1.7	16.7	97	87	91	3	86
1	LSS	6	2	16.8	84	81	71	4	70
1	LSS	7		16.6	100	97	91	2	90
1	LSS	8	12	16.8
1	LSS	9	5.1	17.1	33	61	84	4	87
1	LSS	10	2.4	16.8	79	82	80	1	70
4	LSS	1	1.1	17.1	77	74	75	41	83
4	LSS	2	0.8	16.9	84	35	88	3	59
4	LSS	3	0.9	16.7	32	19	13	38	36
4	LSS	4	1.1	16.7	30	22	8	7	30
4	LSS	5	2.5	17.2	36	46	16	4	47
4	LSS	6	2.8	17	18	11	5	3	21
4	LSS	7	2.2	17.1	71	60	8	22	14
4	LSS	8	3.7	17.7	30	10	7	8	13
5	LSS	1	2.5	17.5
5	LSS	2	2.4	17.6	90	95	90	1	80
5	LSS	3	4.1	17.7	100	100	84	6	60
5	LSS	4	4	17.4	19	20	14	100	21
5	LSS	5	5.5	18	40	80	20	100	50
5	LSS	6	5.3	18.1	100	100	100	100	70
5	LSS	7	5.7	18	100	100	20	50	80
5	LSS	8	4.6	17.9	20	50	60	80	60
5	LSS	9	5.9	18	50	51	50	80	30
5	LSS	10	3.1	18	70	53	50	11	36
5	LSS	11	2.8	17.4	50	5	50	15	7
6	LSS	1	0.8	16.2
6	LSS	2	0.9	16.1	80	100	100	65	75
6	LSS	3	1.3	16.1	90	85	100	0	75
6	LSS	4	1.3	16.1	100	100	100	80	100
6	LSS	5	2.2	17.3	0	0	50	50	50
6	LSS	6	3.2	17.4	50	50	50	0	50
6	LSS	7	3	18.3	100	100	50	0	100
6	LSS	8	2.5	17.9	10	60	59	60	100
6	LSS	9	3.8	18.4	100	100	100	0	100
7	LSS	1	9.7	16.8	3	1	20	1	11	1
7	LSS	2	9.3	16.7
7	LSS	3	10.3	16.9	1	11	51	1	5	1
7	LSS	4	11.8	16.7	2	2	6	1	4	1
7	LSS	5	11.8	16.8	8	10	5	1	8	3
7	LSS	6	5.9	16.7	5	8	52	1	3	1
12	LSS	1	1.4	15.8	24	21	25	46	24	12
12	LSS	2	1.3	15	53	57	50	22	47	44
12	LSS	3	1.3	15.4	76	73	81	76	62	52
12	LSS	4	1.2	15.4	7	31	57	15	38	19
12	LSS	5	2.1	15.4	74	69	69	22	62	69
12	LSS	6	2.3	15.6	25	33	53	30	51	56
12	LSS	7	2.5	15.8	94	89	92	8	76	91
12	LSS	8	2.1	16.1	37	14	22	21	34	20
12	LSS	9	2.2	16.1	47	35	17	28	27	26
12	LSS	10	1.3	16.3	43	21	27	30	40	26
12	LSS	11	2.4	16.3	28	38	51	29	47	48
12	LSS	12	2.5	16.4	29	65	69	24	35	37
22	LSS	1	0.1	14.4	0	78	81	0	73	7
22	LSS	2	2.1	14.7	9	23	71	0	74	55
22	LSS	3	2.8	14.7	71	94	31	0	99	61
22	LSS	4	1.6	15
22	LSS	5	2.5	15.5	16	78	1	0	98	0
22	LSS	6	4.1	15.6
22	LSS	7	4.1	16	0	42	0	0	42	0
22	LSS	8	4.6	16.3	40	61	54	0	98	54
22	LSS	9	4.6	16.4	2	0	86	0	45	0
22	LSS	10	3.3	16.6	99	65	100	0	100	100
22	LSS	11	4	16.8	95	97	99	5	99	91
24	LSS	1	0.1	15.8	59	64	37	7	59	57
24	LSS	2	1	15.6	3	15	67	2	10	14
24	LSS	3	0.7	16.4	67	66	22	1	36	56
24	LSS	4	0.8	16.7	42	38	54	2	34	29
24	LSS	5	1.7	16.4	60	54	50	0	39	50
24	LSS	6	1.3	17.1	53	54	45	0	15	55
24	LSS	7	1.3	17.2	16	28	31	0	28	1
24	LSS	8	1.5	17.3	3	7	73	0	0	0
24	LSS	9	1.9	17.2	4	12	72	0	1	0
24	LSS	10	2.4	17.4	4	3	65	0	3	0
24	LSS	11	1.6	17.4	2	5	74	0	3	0
27	LSS	1	1.6	15.9	8	85	66	75	80	4
27	LSS	2	2.2	16.1	50	25	50	70	90	30
27	LSS	3	2.6	16.2	76	76	100	29	100	22
27	LSS	4	1.3	16	25	22	28	27	86	1
27	LSS	5	1.3	16	100	28	12	62	87	12
27	LSS	6	2.5	16	25	22	55	95	91	7
27	LSS	7	2.4	16	74	35	31	29	100	30
27	LSS	8	1.7	16.1	76	32	28	87	100	11
27	LSS	9	1.6	16.6	100	90	100	73	100	50
27	LSS	10	0.8	16.1	31	32	73	44	100	47
27	LSS	11	0.8	16	3	80	81	64	57	1
